# Supplementary material for: Altered Interhemispheric Functional Connectivity Associated With Early Verbal Fluency Decline After Deep Brain Stimulation in Parkinson’s Disease
Source: Front Aging Neurosci. 2022 Apr 1;14:799545. doi: 10.3389/fnagi.2022.799545 (PMC9011328; doi:10.3389/fnagi.2022.799545)
Supplement: Supplementary file 1 [file Data_Sheet_1.ZIP]

Archive with 31 entries (30 files):
- Postoperative electrode position/
- Postoperative electrode position/subject01.png
- Postoperative electrode position/subject02.png
- Postoperative electrode position/subject03.png
- Postoperative electrode position/subject04.png
- Postoperative electrode position/subject05.png
- Postoperative electrode position/subject06.png
- Postoperative electrode position/subject07.png
- Postoperative electrode position/subject08.png
- Postoperative electrode position/subject09.png
- Postoperative electrode position/subject10.png
- Postoperative electrode position/subject11.png
- Postoperative electrode position/subject12.png
- Postoperative electrode position/subject13.png
- Postoperative electrode position/subject14.png
- Postoperative electrode position/subject15.png
- Postoperative electrode position/subject16.png
- Postoperative electrode position/subject17.png
- Postoperative electrode position/subject18.png
- Postoperative electrode position/subject19.png
- Postoperative electrode position/subject20.png
- Postoperative electrode position/subject21.png
- Postoperative electrode position/subject22.png
- Postoperative electrode position/subject23.png
- Postoperative electrode position/subject24.png
- Postoperative electrode position/subject25.png
- Postoperative electrode position/subject26.png
- Postoperative electrode position/subject27.png
- Postoperative electrode position/subject28.png
- Postoperative electrode position/subject29.png
- Postoperative electrode position/subject30.png
