# Supplementary material for: Altered Interhemispheric Functional Connectivity Associated With Early Verbal Fluency Decline After Deep Brain Stimulation in Parkinson’s Disease
Source: Front Aging Neurosci. 2022 Apr 1;14:799545. doi: 10.3389/fnagi.2022.799545 (PMC9011328; doi:10.3389/fnagi.2022.799545)
Supplement: Supplementary file 2 [file Table_1.XLSX]

## Sheet: Sheet1
			Verbal fluency						Education (year)	MoCA
	before DBS		one day after DBS		one month after DBS		six months after DBS			before DBS	one day after DBS	one month after DBS	six months after DBS
	semanticVF score	phonemic VF score	semanticVF score	phonemic VF score	semanticVF score	phonemic VF score	semanticVF score	phonemic VF score
subject01	18	9	12	9	15	8	16	9	5	28	23	27	28
subject02	26	13	23	7	24	12	22	11	9	23	18	23	22
subject03	19	12	14	9	15	10	15	10	7	30	29	30	28
subject04	19	14	11	13	14	14	13	12	15	28	28	27	27
subject05	23	10	12	7	19	8	19	9	3	20	14	21	23
subject06	12	6	8	6	10	6	10	7	8	25	24	26	25
subject07	20	10	11	6	14	7	13	8	11	27	22	27	27
subject08	17	8	12	5	13	6	14	6	9	29	23	28	27
subject09	27	11	21	7	25	9	22	10	8	26	27	26	28
subject10	15	8	12	6	13	7	13	6	7	22	16	18	17
subject11	19	11	12	6	14	8	13	7	8	21	21	22	22
subject12	14	12	14	7	11	11	11	9	10	24	22	25	23
subject13	23	10	11	10	20	9	22	12	15	25	21	24	23
subject14	26	13	16	7	20	12	20	10	9	27	23	26	25
subject15	18	10	18	7	20	9	23	10	9	25	26	25	26
subject16	29	14	19	9	22	12	22	11	4	24	18	23	23
subject17	18	9	11	8	12	8	11	8	6	22	13	18	18
subject18	17	10	13	8	15	8	15	8	5	28	28	27	26
subject19	18	9	10	6	13	7	13	8	8	23	22	22	21
subject20	15	8	14	8	12	8	11	9	9	24	21	24	25
subject21	18	9	15	6	16	8	16	10	11	26	26	25	24
subject22	23	8	22	7	18	8	19	8	15	20	20	20	21
subject23	24	12	14	9	16	11	16	9	6	21	18	20	22
subject24	19	7	18	7	16	7	16	8	8	27	26	26	28
subject25	24	12	20	10	21	11	22	11	9	25	28	26	26
subject26	18	9	15	5	15	8	17	8	4	25	26	26	25
subject27	19	10	11	6	16	8	16	9	3	24	21	24	24
subject28	16	8	9	8	12	6	10	6	2	25	21	23	24
subject29	25	12	10	6	19	10	20	10	11	24	26	25	24
subject30	27	9	14	6	19	6	17	7	9	23	20	21	22
